# Supplementary material for: Drug Repurposing to Identify a Synergistic High-Order Drug Combination to Treat Sunitinib-Resistant Renal Cell Carcinoma
Source: Cancers (Basel). 2021 Aug 6;13(16):3978. doi: 10.3390/cancers13163978 (PMC8391235; doi:10.3390/cancers13163978)
Supplement: Supplementary file 1 [file cancers-13-03978-s001.zip]

Archive with 1 entries (1 files):
- cancers-1308081-supplementary.pdf
